# Supplementary material for: IDO1-Targeted Therapy Does Not Control Disease Development in the Eµ-TCL1 Mouse Model of Chronic Lymphocytic Leukemia
Source: Cancers (Basel). 2021 Apr 15;13(8):1899. doi: 10.3390/cancers13081899 (PMC8071295; doi:10.3390/cancers13081899)
Supplement: Supplementary file 1 [file cancers-13-01899-s001.zip]

Archive with 1 entries (1 files):
- cancers-1149775-supplementary.pdf
